# Supplementary material for: Lactobacillus and Saccharomyces fermentation products impact performance and the fecal microbiome in weanling pigs inoculated with enterotoxigenic Escherichia coli
Source: J Anim Sci. 2025 Jan 22;103:skae394. doi: 10.1093/jas/skae394 (PMC11842899; doi:10.1093/jas/skae394)
Supplement: skae394_suppl_Supplementary_Table_S3 [file skae394_suppl_supplementary_table_s3.xlsx]

## Sheet: in
Group	Day	Pen	index	k__Archaea;p__Euryarchaeota;c__Methanobacteria;o__Methanobacteriales;f__Methanobacteriaceae;g__Methanobrevibacter;s__	k__Archaea;p__Euryarchaeota;c__Thermoplasmata;o__E2;f__[Methanomassiliicoccaceae];g__vadinCA11;s__	k__Bacteria;p__Actinobacteria;c__Actinobacteria;o__Actinomycetales;__;__;__	k__Bacteria;p__Actinobacteria;c__Actinobacteria;o__Actinomycetales;f__Actinomycetaceae;__;__	k__Bacteria;p__Actinobacteria;c__Actinobacteria;o__Actinomycetales;f__Actinomycetaceae;g__Actinomyces;s__	k__Bacteria;p__Actinobacteria;c__Actinobacteria;o__Actinomycetales;f__Actinomycetaceae;g__Mobiluncus;s__	k__Bacteria;p__Actinobacteria;c__Actinobacteria;o__Actinomycetales;f__Actinomycetaceae;g__Trueperella;s__	k__Bacteria;p__Actinobacteria;c__Actinobacteria;o__Actinomycetales;f__Corynebacteriaceae;g__Corynebacterium;s__	k__Bacteria;p__Actinobacteria;c__Actinobacteria;o__Actinomycetales;f__Micrococcaceae;__;__	k__Bacteria;p__Actinobacteria;c__Actinobacteria;o__Bifidobacteriales;f__Bifidobacteriaceae;g__Bifidobacterium;s__	k__Bacteria;p__Actinobacteria;c__Coriobacteriia;o__Coriobacteriales;f__Coriobacteriaceae;g__;s__	k__Bacteria;p__Actinobacteria;c__Coriobacteriia;o__Coriobacteriales;f__Coriobacteriaceae;g__Adlercreutzia;s__	k__Bacteria;p__Actinobacteria;c__Coriobacteriia;o__Coriobacteriales;f__Coriobacteriaceae;g__Atopobium;s__	k__Bacteria;p__Actinobacteria;c__Coriobacteriia;o__Coriobacteriales;f__Coriobacteriaceae;g__Collinsella;s__	k__Bacteria;p__Actinobacteria;c__Coriobacteriia;o__Coriobacteriales;f__Coriobacteriaceae;g__Collinsella;s__aerofaciens	k__Bacteria;p__Actinobacteria;c__Coriobacteriia;o__Coriobacteriales;f__Coriobacteriaceae;g__Collinsella;s__stercoris	k__Bacteria;p__Actinobacteria;c__Coriobacteriia;o__Coriobacteriales;f__Coriobacteriaceae;g__Eggerthella;s__lenta	k__Bacteria;p__Actinobacteria;c__Coriobacteriia;o__Coriobacteriales;f__Coriobacteriaceae;g__Slackia;s__	k__Bacteria;p__Bacteroidetes;__;__;__;__;__	k__Bacteria;p__Bacteroidetes;c__Bacteroidia;o__Bacteroidales;__;__;__	k__Bacteria;p__Bacteroidetes;c__Bacteroidia;o__Bacteroidales;f__;g__;s__	k__Bacteria;p__Bacteroidetes;c__Bacteroidia;o__Bacteroidales;f__Bacteroidaceae;g__Bacteroides;s__	k__Bacteria;p__Bacteroidetes;c__Bacteroidia;o__Bacteroidales;f__Bacteroidaceae;g__Bacteroides;s__coprophilus	k__Bacteria;p__Bacteroidetes;c__Bacteroidia;o__Bacteroidales;f__Bacteroidaceae;g__Bacteroides;s__fragilis	k__Bacteria;p__Bacteroidetes;c__Bacteroidia;o__Bacteroidales;f__Bacteroidaceae;g__Bacteroides;s__ovatus	k__Bacteria;p__Bacteroidetes;c__Bacteroidia;o__Bacteroidales;f__Bacteroidaceae;g__Bacteroides;s__plebeius	k__Bacteria;p__Bacteroidetes;c__Bacteroidia;o__Bacteroidales;f__Bacteroidaceae;g__Bacteroides;s__uniformis	k__Bacteria;p__Bacteroidetes;c__Bacteroidia;o__Bacteroidales;f__Porphyromonadaceae;g__Paludibacter;s__	k__Bacteria;p__Bacteroidetes;c__Bacteroidia;o__Bacteroidales;f__Porphyromonadaceae;g__Parabacteroides;s__	k__Bacteria;p__Bacteroidetes;c__Bacteroidia;o__Bacteroidales;f__Porphyromonadaceae;g__Parabacteroides;s__distasonis	k__Bacteria;p__Bacteroidetes;c__Bacteroidia;o__Bacteroidales;f__Porphyromonadaceae;g__Parabacteroides;s__gordonii	k__Bacteria;p__Bacteroidetes;c__Bacteroidia;o__Bacteroidales;f__Porphyromonadaceae;g__Porphyromonas;s__	k__Bacteria;p__Bacteroidetes;c__Bacteroidia;o__Bacteroidales;f__Prevotellaceae;g__;s__	k__Bacteria;p__Bacteroidetes;c__Bacteroidia;o__Bacteroidales;f__Prevotellaceae;g__Prevotella;__	k__Bacteria;p__Bacteroidetes;c__Bacteroidia;o__Bacteroidales;f__Prevotellaceae;g__Prevotella;s__	k__Bacteria;p__Bacteroidetes;c__Bacteroidia;o__Bacteroidales;f__Prevotellaceae;g__Prevotella;s__copri	k__Bacteria;p__Bacteroidetes;c__Bacteroidia;o__Bacteroidales;f__Prevotellaceae;g__Prevotella;s__stercorea	k__Bacteria;p__Bacteroidetes;c__Bacteroidia;o__Bacteroidales;f__RF16;g__;s__	k__Bacteria;p__Bacteroidetes;c__Bacteroidia;o__Bacteroidales;f__S24-7;g__;s__	k__Bacteria;p__Bacteroidetes;c__Bacteroidia;o__Bacteroidales;f__[Odoribacteraceae];g__Butyricimonas;s__	k__Bacteria;p__Bacteroidetes;c__Bacteroidia;o__Bacteroidales;f__[Paraprevotellaceae];g__;s__	k__Bacteria;p__Bacteroidetes;c__Bacteroidia;o__Bacteroidales;f__[Paraprevotellaceae];g__CF231;s__	k__Bacteria;p__Bacteroidetes;c__Bacteroidia;o__Bacteroidales;f__[Paraprevotellaceae];g__YRC22;s__	k__Bacteria;p__Bacteroidetes;c__Bacteroidia;o__Bacteroidales;f__[Paraprevotellaceae];g__[Prevotella];s__	k__Bacteria;p__Bacteroidetes;c__Bacteroidia;o__Bacteroidales;f__p-2534-18B5;g__;s__	k__Bacteria;p__Chlamydiae;c__Chlamydiia;o__Chlamydiales;f__Chlamydiaceae;g__Chlamydia;s__
CON	-1	Pen12	59-Dayneg1	3	0	0	0	2	63	42	0	0	0	517	0	0	152	3782	0	0	8	0	0	0	0	0	0	0	0	0	0	13	0	0	0	0	0	13	292	15	0	30	0	3	9	0	19	5	222
CON	-1	Pen12	106-Dayneg1	17	0	0	0	5	0	0	0	2	0	231	0	0	4	1137	0	0	5	5	0	2	0	0	0	0	0	0	0	0	0	0	0	2	0	5	9	3	0	7	0	0	18	0	5	0	0
CON	-1	Pen19	2-Dayneg1	0	0	0	0	0	0	0	0	0	4	159	0	0	3	621	0	0	2	0	0	0	0	0	0	0	0	0	0	0	0	0	0	0	0	2	9	2	0	0	0	0	0	0	0	0	0
CON	-1	Pen19	158-Dayneg1	25	0	0	0	6	0	104	0	9	16	714	0	2	136	4369	0	0	10	0	0	0	3	0	0	0	0	0	0	11	0	0	0	0	0	2	22	7	0	2	0	0	4	0	4	0	0
CON	-1	Pen19	206-Dayneg1	27	0	0	0	24	0	2	0	4	0	1459	0	0	0	3390	1	0	0	10	0	0	0	0	0	0	0	0	0	101	0	0	0	0	0	248	38	0	0	0	0	10	0	2	0	0	2974
CON	-1	Pen2	116-Dayneg1	0	0	0	0	84	0	0	0	2	2	989	0	0	7	1323	0	99	2	0	0	0	0	0	0	0	2	0	0	0	0	0	0	0	0	17	190	9	0	2	0	0	93	0	25	0	0
CON	-1	Pen2	208-Dayneg1	11	0	0	0	0	0	2	0	0	0	313	0	0	10	1279	0	0	2	2	0	4	0	0	0	0	0	0	0	65	0	0	0	0	0	20	15	0	0	20	0	8	30	0	0	0	0
CON	-1	Pen6	195-Dayneg1	0	0	0	0	0	0	0	0	2	0	256	0	0	122	2976	0	0	6	2	0	0	0	0	0	0	0	0	14	0	0	0	0	0	0	0	8	0	0	52	0	0	0	0	2	0	0
CON	1	Pen12	106-Day1-x	0	0	0	0	42	0	0	0	0	3	1783	0	0	41	1432	0	0	2	0	0	0	0	0	0	0	0	0	0	7	0	0	0	0	0	25	550	5	0	4	0	0	10	0	2	0	0
CON	1	Pen12	59-Day1-x	0	0	0	0	6	0	0	0	0	16	838	0	0	36	5280	0	0	4	0	0	0	0	0	0	0	0	0	0	24	0	0	0	0	0	0	77	2	0	6	0	0	2	0	2	0	0
CON	1	Pen19	2-Day1-x	13	0	0	0	2	0	0	0	0	23	806	0	0	11	5841	0	0	0	0	0	0	0	0	0	0	0	0	0	36	0	0	0	0	0	4	57	0	0	3	0	4	8	0	0	4	2
CON	1	Pen19	206-Day1-x	46	0	0	0	9	0	0	0	24	0	516	2	3	49	6485	0	0	39	0	2	0	0	0	0	0	0	0	0	22	0	0	4	0	0	20	16	0	2	2	34	0	25	0	2	39	0
CON	1	Pen19	158-Day1-x	5	0	0	0	22	0	0	0	0	2	1549	0	0	18	5476	0	0	5	0	0	2	0	0	0	0	0	0	0	2	0	0	0	0	0	18	36	5	0	12	0	0	9	0	14	8	0
CON	1	Pen2	116-Day1-x	2	0	0	0	81	0	0	0	29	0	754	0	18	15	1203	0	0	54	5	0	3	0	0	0	0	0	0	0	11	0	0	0	0	0	52	209	29	0	42	2	0	98	0	55	2	0
CON	1	Pen2	208-Day1-x	0	0	0	0	19	0	0	0	3	0	740	4	0	3	2816	0	0	5	0	0	0	7	0	0	0	0	0	3	260	0	0	0	0	0	20	67	12	0	0	0	0	22	0	37	0	16
CON	1	Pen2	239-Day1-x	10	0	0	0	6	0	0	0	2	0	208	0	0	3	1619	0	0	7	0	0	0	0	0	0	0	0	0	0	5	0	0	0	0	0	0	11	0	0	0	0	0	7	0	0	0	0
CON	1	Pen6	195-Day1-x	0	0	0	0	7	0	0	0	0	0	174	0	0	2	572	0	0	0	0	0	0	0	0	0	0	0	0	0	115	0	0	0	2	0	0	24	2	0	2	0	0	4	0	0	3	0
CON	2	Pen12	59-Day2	5	0	0	0	13	0	0	0	19	22	1442	0	0	23	6166	0	0	2	0	0	0	0	0	0	0	0	0	0	61	0	0	0	0	2	26	434	3	0	5	0	0	50	0	13	0	0
CON	2	Pen12	106-Day2	0	0	0	116	303	0	108	0	4	0	26	5	4	40	460	0	0	0	0	0	24	528	4	965	0	2	0	0	44	0	0	0	0	0	19	53	26	0	191	8	5	4	0	40	165	102
CON	2	Pen19	206-Day2	0	0	0	0	13	0	5	3	18	0	168	0	10	72	3474	0	0	0	0	0	0	2	0	0	0	0	0	0	15	0	0	0	0	0	9	15	5	0	3	3	0	28	0	6	79	8
CON	2	Pen19	2-Day2	42	0	0	0	5	0	0	0	0	0	993	0	0	6	3157	0	0	0	0	0	0	0	0	0	0	0	0	0	8	0	0	0	0	0	17	75	7	0	4	0	0	9	0	6	5	0
CON	2	Pen19	158-Day2	20	0	0	0	10	0	0	0	0	3	4136	0	0	20	4530	0	0	8	0	0	0	0	0	0	0	0	0	0	4	0	0	0	0	0	28	316	4	0	0	0	7	31	0	116	12	0
CON	2	Pen2	116-Day2	27	0	0	0	10	0	0	53	516	0	1602	10	29	198	1515	0	0	184	5	8	0	22	0	0	0	0	0	0	36	0	6	50	5	0	12	338	7	0	8	0	0	42	0	22	0	0
CON	2	Pen2	239-Day2	0	0	0	0	6	0	4	0	0	0	186	0	0	22	917	0	0	8	0	0	0	0	0	0	0	0	0	0	0	0	0	0	0	0	0	6	0	0	2	0	0	19	0	0	0	23
CON	2	Pen2	208-Day2	0	0	0	0	9	0	8	0	2	0	1967	0	0	7	1949	0	0	80	0	0	3	0	0	0	0	0	0	2	20	0	0	0	0	0	177	310	38	11	232	0	0	9	2	51	2	42
CON	2	Pen6	195-Day2	0	0	0	0	11	0	0	0	0	0	71	0	0	0	8	0	0	0	5	0	0	0	0	0	0	0	0	0	25	0	0	0	0	0	0	136	0	0	0	0	0	0	0	0	0	0
CON	7	Pen19	158-Day7	0	0	0	0	28	0	0	0	2	2	4342	0	0	102	968	0	0	0	0	0	0	2	0	0	0	0	0	0	0	0	0	2	0	0	0	26	2	0	0	0	0	0	0	0	0	0
CON	7	Pen19	2-Day7	26	0	0	0	9	0	0	0	0	0	2420	0	0	19	224	0	0	0	0	0	0	0	0	0	0	0	0	0	4	0	0	0	0	0	2	134	0	0	0	0	0	9	0	37	0	0
CON	7	Pen19	206-Day7	3	0	0	0	10	0	0	0	0	0	771	0	0	45	6538	1	0	0	0	0	0	0	0	0	0	0	0	0	5	0	0	0	0	0	0	54	0	0	4	0	0	10	0	2	8	0
CON	7	Pen2	116-Day7	19	0	0	0	31	0	0	0	0	0	1016	0	0	196	3261	0	0	0	7	0	0	0	0	0	0	0	0	0	0	0	0	0	0	0	0	55	0	0	0	0	0	0	0	2	0	0
CON	7	Pen2	208-Day7	0	0	0	0	16	0	0	0	0	0	261	0	0	51	1744	0	0	4	0	0	0	0	0	0	0	0	0	0	6	0	0	0	0	0	0	20	0	0	0	0	0	0	0	4	0	0
CON	7	Pen2	239-Day7	0	0	0	0	0	0	0	0	0	0	184	0	0	10	2970	0	0	0	0	0	0	0	0	0	0	0	0	0	0	0	0	0	0	0	0	24	0	0	10	0	0	0	0	0	0	0
CON	7	Pen6	195-Day7	5	0	0	0	12	0	4	0	0	4	1037	0	0	11	900	0	0	3	2	0	0	0	0	0	0	0	0	0	30	0	0	0	0	0	5	155	0	0	3	0	0	4	0	2	5	0
CON	9	Pen12	106-Day9	5	0	0	0	14	0	0	0	0	0	151	0	0	10	1511	0	0	2	2	0	0	0	0	0	0	0	0	0	23	0	0	0	0	0	0	80	0	0	0	0	0	0	0	0	0	0
CON	9	Pen19	158-Day9-x	0	2	0	0	4	0	0	0	0	0	214	0	0	16	1212	0	0	2	0	0	0	0	0	0	0	0	0	0	13	0	0	0	0	0	163	2690	554	0	82	0	3	11	0	61	0	0
CON	9	Pen19	158-Day9	4	0	0	0	62	0	0	0	0	3	1127	0	0	161	4450	0	0	0	0	0	0	0	0	0	0	0	0	0	8	0	0	0	0	0	0	16	2	0	0	0	0	13	0	0	0	0
CON	9	Pen19	2-Day9	7	0	0	0	48	0	0	0	0	4	2937	0	0	51	233	0	0	0	3	0	0	0	0	0	0	0	0	0	86	0	0	3	0	0	57	588	0	0	0	0	0	13	0	17	5	0
CON	9	Pen2	116-Day9	28	0	0	0	50	0	0	0	0	0	723	0	0	161	2733	0	0	0	0	0	2	0	0	0	0	0	0	0	16	0	0	0	0	0	0	88	2	0	10	0	0	13	0	7	0	0
LAS	-1	Pen10	10-Dayneg1	9	0	0	0	5	0	2	0	12	0	376	0	0	12	2190	0	0	8	0	0	0	5	0	0	0	0	0	0	18	0	0	0	0	0	0	6	2	0	0	0	2	2	2	3	0	0
LAS	-1	Pen20	182-Dayneg1	20	0	0	0	0	0	24	0	0	7	3335	0	0	89	2682	0	0	37	0	0	0	0	0	0	0	0	0	0	0	0	0	0	0	0	9	153	18	0	2	0	0	78	0	5	0	0
LAS	-1	Pen20	188-Dayneg1	18	3	0	0	7	0	9	0	0	0	965	0	0	9	4145	0	0	7	0	0	2	5	0	0	0	0	0	0	32	0	0	0	0	0	19	7	7	0	3	0	3	9	0	13	22	0
LAS	-1	Pen4	13-Dayneg1	3	0	0	0	4	0	0	0	35	7	841	0	0	43	7368	0	0	56	0	0	0	0	0	0	0	0	0	0	12	0	0	0	0	0	2	11	18	0	0	0	0	55	0	11	3	0
LAS	1	Pen10	10-Day1-x	19	0	0	0	9	0	0	0	0	4	1272	0	0	133	9072	0	0	34	0	0	0	0	0	0	0	0	0	0	135	0	0	0	0	0	2	25	0	16	0	0	0	2	0	0	0	0
LAS	1	Pen20	188-Day1-x	35	0	0	0	7	0	0	0	2	0	2819	2	0	0	1020	0	2	4	0	0	2	2	0	0	0	0	0	3	18	0	0	2	2	0	78	242	13	0	57	0	0	55	17	10	53	0
LAS	1	Pen20	182-Day1-x	0	0	0	0	0	0	0	0	0	2	134	0	0	21	1810	0	0	2	0	0	89	14	0	0	0	0	0	0	56	0	0	0	6	0	46	3222	79	0	58	4	0	8	12	14	4	0
LAS	1	Pen4	13-Day1-x	89	0	0	0	10	0	0	0	3	0	1374	71	0	0	957	0	0	2	3	0	2	2	0	0	0	0	0	2	1324	0	0	3	0	0	23	7	0	0	0	0	0	892	0	44	200	0
LAS	2	Pen10	10-Day2	3	0	0	0	0	0	0	0	0	6	181	0	0	150	898	0	0	3	0	0	0	0	0	0	0	0	0	0	4	0	0	0	0	0	0	8	0	2	0	0	0	0	0	2	0	0
LAS	2	Pen20	188-Day2	16	0	0	0	7	0	6	0	0	0	313	0	0	0	2804	0	0	3	0	0	0	0	0	0	0	0	0	0	0	0	0	0	0	0	6	17	0	0	7	0	0	19	0	0	12	0
LAS	2	Pen20	182-Day2	0	0	0	0	28	0	0	0	4	22	514	0	0	6	2159	0	0	3	0	0	0	0	0	0	0	0	0	0	5	0	0	3	0	0	0	20	0	0	0	0	0	0	0	0	2	0
LAS	2	Pen4	13-Day2	36	0	0	0	8	0	0	0	6	0	254	5	0	0	1236	0	0	0	0	0	5	6	0	0	0	0	0	22	68	0	0	0	0	0	44	20	0	0	30	0	0	13	3	80	108	0
LAS	7	Pen10	10-Day7	0	0	0	0	8	0	0	0	0	0	254	0	0	4	354	0	0	2	0	0	0	0	0	0	0	0	0	0	7	0	0	0	0	0	2	52	6	0	6	0	0	7	0	2	0	0
LAS	7	Pen20	188-Day7	37	0	0	0	7	0	0	0	3	0	1312	0	0	3	212	0	0	0	0	0	0	0	0	0	0	0	0	0	0	0	0	0	0	0	7	104	15	0	70	0	0	3	0	4	0	12
LAS	7	Pen4	13-Day7	22	0	0	0	3	0	0	0	0	0	562	3	0	17	965	0	0	0	0	0	0	0	0	0	0	0	0	0	10	0	0	0	0	0	2	0	0	0	0	0	0	0	0	0	0	0
LAS	9	Pen10	10-Day9	3	0	0	0	28	0	0	0	0	2	694	0	0	39	921	0	0	2	0	0	3	0	0	0	0	0	0	0	212	0	0	2	0	0	11	197	0	0	2	0	2	33	0	2	0	0
LAS	9	Pen20	182-Day9	2	0	0	0	44	0	0	0	0	32	1684	0	0	185	2823	0	0	8	7	4	2	5	0	0	0	0	0	0	177	0	0	4	0	2	21	297	6	0	41	0	0	4	0	6	0	2
LAS	9	Pen20	188-Day9	5	0	0	0	7	0	0	0	0	2	594	0	0	66	3434	0	0	10	0	2	0	0	0	0	0	0	0	0	2	0	0	0	0	0	0	34	0	0	6	0	0	3	0	0	0	0
LAS	9	Pen4	13-Day9	59	0	0	0	7	0	0	0	0	0	385	0	0	3	479	0	0	0	0	0	0	0	0	0	0	0	0	0	203	0	0	0	0	0	103	54	10	0	0	0	0	8	0	20	0	27
LFP	-1	Pen11	104-Dayneg1	0	0	0	56	951	0	72	0	2	0	0	14	15	0	2	0	0	0	0	0	0	87	6	2635	0	6	0	0	0	0	0	0	0	0	2	0	0	0	0	0	0	0	0	0	0	0
LFP	-1	Pen3	204-Dayneg1	0	0	0	0	7	0	34	2	179	0	245	0	0	6	5374	0	0	98	4	0	0	2	0	0	0	0	0	0	4	0	0	0	0	0	9	21	7	0	2	0	0	4	0	43	0	0
LFP	-1	Pen3	69-Dayneg1	0	0	0	0	0	0	0	0	0	0	164	0	0	7	3468	0	0	0	0	0	2	0	0	0	0	0	0	0	2	0	0	0	0	0	0	20	0	0	3	0	4	2	2	2	0	0
LFP	-1	Pen8	86-Dayneg1	2	0	0	133	70	0	66	0	0	0	342	0	0	9	3802	0	0	2	0	0	0	0	0	0	0	0	0	0	0	0	0	0	0	0	0	67	12	0	3	0	0	2	0	4	0	0
LFP	-1	Pen8	240-Dayneg1	0	0	0	0	2	0	0	0	8	0	746	0	0	51	581	0	0	15	0	0	0	0	0	0	0	0	0	0	0	0	0	0	0	0	2	112	11	0	0	0	0	5	0	63	0	0
LFP	1	Pen11	104-Day1-x	44	0	3	0	2	0	0	0	0	0	403	0	0	0	510	0	0	0	4	0	0	0	0	0	0	0	0	0	2388	0	0	0	0	0	9	14	0	0	5	0	0	35	0	56	32	138
LFP	1	Pen3	204-Day1-x	7	0	0	0	17	0	0	0	0	4	1206	0	0	0	10576	2	0	50	4	3	0	2	0	0	0	0	0	0	7	0	0	2	0	0	33	105	0	0	14	0	0	30	0	13	3	5
LFP	1	Pen3	69-Day1-x	0	0	0	0	6	0	0	0	4	7	188	0	0	0	226	0	0	12	0	0	0	0	0	0	0	0	0	0	0	0	0	0	0	0	12	30	7	0	66	0	0	5	0	0	0	88
LFP	1	Pen8	240-Day1-x	0	0	0	0	0	0	0	0	0	0	108	0	0	48	1208	0	0	4	1	0	0	0	0	0	0	0	0	0	76	0	0	0	0	0	2	8	0	0	0	0	0	6	0	0	10	0
LFP	1	Pen8	86-Day1-x	2	0	0	0	6	0	6	0	19	0	98	0	0	0	683	0	0	3	2	0	110	33	0	0	0	0	2	104	33	0	0	0	0	0	198	260	9	0	43	0	7	3	22	202	334	21
LFP	2	Pen11	104-Day2	42	0	0	0	0	0	0	0	0	0	309	0	0	3	1067	0	0	8	3	0	0	0	0	0	0	0	0	0	252	0	0	0	0	0	24	17	0	0	2	0	0	3	0	118	34	18
LFP	2	Pen3	204-Day2	0	0	0	0	8	0	3	14	0	3	338	0	0	4	6436	0	0	24	0	0	0	0	0	0	0	0	0	0	0	0	0	0	0	0	2	132	2	0	3	0	0	15	0	88	0	4
LFP	2	Pen3	69-Day2	2	0	0	0	50	0	15	0	0	5	232	0	0	12	3772	0	0	0	0	4	0	3	0	0	0	0	0	0	36	0	2	10	0	0	26	305	26	0	13	0	0	14	0	30	0	0
LFP	2	Pen8	86-Day2	21	0	0	0	39	0	0	0	4	0	577	0	0	6	7540	0	0	0	0	0	0	0	0	0	0	0	0	0	23	0	0	0	0	0	0	103	0	0	0	0	0	26	0	4	171	2
LFP	2	Pen8	240-Day2	5	0	0	0	12	0	4	0	0	0	229	0	0	9	2403	0	0	2	0	0	0	0	0	0	0	0	0	0	56	0	0	0	0	0	46	26	3	0	2	0	0	19	0	2	150	2
LFP	7	Pen11	104-Day7	0	0	0	0	2	0	0	0	0	0	127	0	0	0	569	0	0	0	0	0	0	0	0	0	0	0	0	0	9	0	0	0	0	0	0	6	0	0	3	0	0	0	0	5	0	0
LFP	7	Pen3	204-Day7	0	0	0	0	0	0	0	0	0	3	243	0	0	14	3134	0	0	0	0	0	0	0	0	0	0	0	0	0	0	0	0	0	0	0	0	23	0	0	0	0	0	0	0	0	0	0
LFP	7	Pen3	69-Day7	9	0	0	0	110	0	0	0	0	0	1913	6	0	74	6432	3	0	0	0	0	5	2	0	0	0	0	0	0	20	0	0	2	0	0	13	619	5	0	83	0	7	43	0	55	0	0
LFP	7	Pen8	240-Day7	4	0	0	0	24	0	0	0	0	0	970	0	0	27	1926	0	0	3	0	2	0	0	0	0	0	0	0	0	8	0	0	2	0	0	5	216	15	0	5	0	0	15	0	7	0	0
LFP	9	Pen8	86-Day9	0	0	0	0	52	0	0	0	0	0	882	0	0	97	7029	0	0	22	0	0	0	0	0	0	0	0	0	0	29	0	0	0	0	0	0	22	2	0	0	0	0	19	0	13	0	0
LFP	9	Pen8	86-Day9-x	0	0	0	0	4	0	0	0	0	5	489	0	0	2	0	0	0	0	0	0	0	0	0	0	0	0	0	0	10	0	0	0	0	0	10	157	16	0	7	0	0	7	0	0	0	2
SFP	-1	Pen14	15-Dayneg1	0	2	0	0	2	0	2	0	0	0	228	0	0	4	690	0	0	6	0	0	0	0	0	0	0	0	0	0	2	0	0	0	0	0	6	29	4	0	5	0	0	15	0	29	13	0
SFP	-1	Pen17	242-Dayneg1	203	0	0	0	20	0	7	20	7	0	1538	0	0	140	63543	10	0	73	0	0	14	2	0	0	0	0	0	0	34	0	0	0	13	0	230	11	39	3	288	0	2	130	3	49	5	80
SFP	-1	Pen5	57-Dayneg1	0	0	0	0	4	0	0	0	2	0	2015	0	0	31	5724	0	0	5	0	0	0	0	0	0	0	0	0	0	2	0	0	0	0	0	37	245	10	0	0	0	0	3	0	27	0	3
SFP	-1	Pen5	76-Dayneg1	5	0	0	0	100	0	0	0	2	0	180	0	0	148	2341	0	0	6	0	0	0	5	0	0	0	0	0	0	17	0	0	0	0	0	0	3	2	0	26	0	0	2	0	0	0	0
SFP	1	Pen14	15-Day1-x	0	0	0	0	8	0	12	0	7	16	566	0	0	3	187	0	0	7	0	0	0	0	0	0	0	0	0	0	90	0	0	0	0	0	15	47	0	0	9	0	2	7	0	0	5	0
SFP	1	Pen17	242-Day1-x	13	0	0	0	2	0	0	0	0	31	991	0	0	0	4065	3	0	13	0	0	0	0	0	0	0	0	0	0	31	0	0	0	0	0	5	119	0	2	5	0	2	33	0	0	19	0
SFP	1	Pen5	76-Day1b-x	0	0	0	0	5	0	0	0	13	0	217	0	0	28	1076	0	0	0	2	0	0	0	0	0	0	0	0	2	15	0	0	0	0	0	0	37	0	0	0	0	0	28	0	3	0	0
SFP	1	Pen5	57-Day1-x	19	0	0	0	36	0	0	0	12	0	3821	0	0	41	11416	0	0	33	0	0	6	4	0	0	0	0	0	0	37	0	0	2	3	0	170	186	34	0	39	0	0	148	0	65	61	50
SFP	2	Pen14	15-Day2	0	0	0	0	15	0	19	9	3	0	618	0	0	12	63	0	0	3	0	0	0	2	0	0	3	0	0	8	332	0	0	0	0	0	25	262	0	2	10	3	3	12	2	93	5	0
SFP	2	Pen17	242-Day2	27	0	0	0	4	0	0	0	0	102	514	0	0	32	5157	0	0	9	0	0	0	0	0	0	0	0	0	0	2	0	0	0	2	0	5	89	0	0	4	0	0	25	0	0	3	48
SFP	2	Pen5	76-Day2	2	0	0	0	4	0	0	0	4	0	207	0	0	0	1301	0	0	0	0	0	0	0	0	0	0	0	0	0	13	0	0	0	0	0	0	54	6	0	3	0	0	18	0	46	2	0
SFP	2	Pen5	57-Day2	19	4	0	0	80	0	0	0	0	0	1245	2	0	4	5635	0	0	22	2	0	22	7	0	0	0	0	0	0	8	0	0	2	7	0	66	152	46	2	22	0	0	35	0	130	92	53
SFP	7	Pen14	15-Day7	0	0	0	0	36	0	0	0	8	19	983	0	0	335	2020	0	0	2	0	0	0	0	0	0	0	0	0	0	36	0	0	0	0	0	7	261	4	0	3	0	0	3	0	14	0	0
SFP	7	Pen17	242-Day7	17	0	0	0	7	0	0	0	0	9	1170	0	0	16	1065	0	0	2	0	0	2	0	0	0	0	0	0	0	4	0	0	2	0	0	0	124	0	0	9	0	6	3	0	0	0	5
SFP	7	Pen5	76-Day7	43	0	0	0	39	0	0	0	0	0	3013	0	0	504	9127	0	0	4	0	0	0	2	0	0	0	0	0	0	30	0	0	0	0	0	0	288	0	0	5	0	0	16	0	0	0	0
SFP	7	Pen5	57-Day7	58	0	0	0	32	0	0	0	0	0	1453	3	0	9	1071	0	0	5	0	0	0	0	0	0	0	0	0	0	4	0	0	0	0	0	13	62	9	0	31	0	2	19	0	9	56	0
SFP	9	Pen14	15-Day9	0	0	0	0	39	0	9	0	0	34	6346	0	0	72	694	0	0	3	0	0	0	0	0	0	0	0	0	0	825	0	2	2	10	0	205	2021	35	0	0	0	0	19	0	136	0	34
SFP	9	Pen17	242-Day9	2	0	0	0	2	0	0	0	0	11	289	0	0	10	533	0	0	0	0	0	3	0	0	0	0	0	0	0	13	0	0	0	0	0	19	212	25	0	20	0	2	14	0	6	0	0
SFP	9	Pen5	57-Day9	51	0	0	0	12	0	0	0	0	0	1837	0	0	3	2393	0	0	0	0	0	4	0	0	0	0	0	0	0	89	0	0	0	0	0	2997	172	11	0	7	0	0	87	0	66	142	0
SFP	9	Pen5	76-Day9-x	0	0	0	0	13	0	0	0	0	4	495	0	0	21	609	0	0	6	0	0	0	0	0	0	0	0	0	0	18	0	0	0	0	0	0	59	3	0	2	0	0	0	0	4	0	0
SFP	9	Pen5	76-Day9	2	0	0	0	34	0	0	0	0	0	1882	0	0	153	2052	0	0	7	0	0	0	0	0	0	0	0	0	0	91	0	0	2	0	0	14	221	5	0	0	0	0	4	0	3	0	0
ZNO	-1	Pen1	84-Dayneg1	4	0	0	0	6	0	5	0	29	0	495	0	0	0	1997	0	0	4	0	0	0	8	0	0	0	0	0	0	0	0	0	0	0	0	0	6	2	0	0	0	10	8	0	10	6	0
ZNO	-1	Pen1	202-Dayneg1	2	0	0	0	0	0	0	0	12	0	707	0	0	16	1575	0	0	12	0	0	0	0	0	0	0	0	0	0	2	0	0	0	0	0	9	4	0	0	0	0	0	69	0	0	0	0
ZNO	-1	Pen18	178-Dayneg1	0	0	0	0	0	0	0	0	15	0	205	0	0	0	2932	0	0	7	0	0	0	0	0	0	0	0	0	0	4	0	0	0	0	0	10	10	5	0	3	0	0	0	0	0	0	9
ZNO	-1	Pen18	241-Dayneg1	0	0	0	0	10	3	16	0	0	7	72	2	0	2	139	0	0	3	0	0	0	0	0	0	0	0	0	0	2	0	0	0	0	0	0	3	2	0	5	0	0	3	0	11	0	0
ZNO	-1	Pen18	122-Dayneg1	44	0	0	0	58	0	0	0	22	0	1429	0	0	16	5057	0	0	36	0	0	2	4	0	0	0	0	0	0	26	0	0	0	4	0	28	223	7	5	0	2	7	58	2	506	69	0
ZNO	-1	Pen7	205-Dayneg1	5	0	0	0	0	0	0	0	0	0	207	0	0	18	2081	0	0	2	0	0	0	0	0	0	0	0	0	0	17	0	0	0	0	0	14	15	0	0	0	0	0	0	0	0	0	2
ZNO	1	Pen1	84-Day1-x	40	2	0	0	5	0	0	0	3	0	300	0	0	4	330	0	0	2	0	0	8	2	0	0	0	0	0	0	418	0	0	0	0	0	2	4	0	0	13	0	10	5	0	32	9	4
ZNO	1	Pen1	202-Day1-x	0	0	0	0	0	0	0	0	0	0	1327	0	0	0	1816	0	0	233	0	0	0	0	0	0	0	0	0	0	2	0	0	0	0	0	0	9	2	0	0	0	0	7	0	0	0	0
ZNO	1	Pen18	241-Day1-x	0	0	0	0	0	0	0	2	0	0	604	0	0	24	571	0	0	17	5	0	0	0	0	0	0	0	0	0	0	0	0	0	2	0	4	133	7	0	0	0	0	20	0	0	0	0
ZNO	1	Pen18	122-Day1-x	37	0	0	0	254	0	0	0	16	0	1012	7	2	26	1430	0	764	75	0	0	4	20	0	7	0	3	0	0	45	0	0	0	2	2	25	35	59	0	22	19	0	31	0	191	0	0
ZNO	1	Pen18	178-Day1-x	9	2	0	0	4	0	2	2	2	0	104	0	0	19	418	0	0	4	2	0	20	21	0	0	0	0	0	0	174	7	0	0	0	0	30	416	19	0	22	11	9	31	11	67	0	0
ZNO	1	Pen7	205-Day1-x	0	0	0	0	9	0	0	4	33	0	4856	0	13	0	1047	0	4	32	4	0	0	0	0	0	0	0	0	0	13	0	0	0	0	0	6	12	3	0	2	0	0	36	0	4	0	0
ZNO	2	Pen1	202-Day2	0	0	0	0	0	0	6	6	3	0	952	0	0	16	551	0	0	17	5	0	0	0	0	0	0	0	0	0	0	0	0	0	7	0	4	61	4	0	11	0	0	22	0	8	0	0
ZNO	2	Pen1	84-Day2	0	0	0	0	8	0	0	0	0	0	129	0	0	0	265	0	0	0	0	0	0	0	0	0	0	0	0	0	163	0	0	0	2	0	13	21	0	2	0	0	0	4	0	28	4	12
ZNO	2	Pen18	241-Day2	0	0	0	0	2	0	8	0	24	0	1078	0	0	2	613	0	0	36	0	0	6	0	0	2	0	0	0	0	5	0	0	0	0	3	48	361	53	0	56	0	0	8	0	59	0	37
ZNO	2	Pen18	122-Day2	44	0	0	0	5	0	0	0	0	0	152	0	0	36	640	0	4	30	0	0	0	0	0	0	0	0	2	0	4	0	0	0	0	0	10	25	0	2	0	0	0	12	0	11	0	0
ZNO	2	Pen7	205-Day2	0	0	0	0	0	0	0	0	3	0	368	0	0	11	277	0	0	5	0	0	0	0	0	0	0	0	0	0	2	0	0	0	0	0	0	5	0	0	0	0	0	4	0	0	0	0
ZNO	7	Pen1	202-Day7	0	0	0	0	0	0	0	0	0	0	1519	0	0	35	884	0	0	7	0	0	0	0	0	0	0	0	0	0	0	0	0	0	2	0	0	107	4	0	9	0	0	13	0	0	0	6
ZNO	7	Pen1	84-Day7	28	0	0	0	8	0	0	0	0	0	5929	5	0	84	4184	0	0	4	7	4	0	6	0	0	0	0	0	0	0	0	0	7	0	0	5	48	2	0	4	0	0	5	0	0	0	0
ZNO	7	Pen18	241-Day7	0	0	0	0	2	0	3	0	0	2	1386	0	0	6	99	0	0	0	0	0	13	0	0	0	0	0	0	0	0	0	0	0	5	0	11	185	41	0	50	0	0	0	0	43	0	34
ZNO	7	Pen18	178-Day7	0	0	0	0	5	0	0	0	0	0	1493	0	0	11	200	0	37	0	0	0	3	0	0	0	0	0	0	0	0	0	0	0	0	0	2	3	0	0	0	0	0	0	0	0	0	2
ZNO	7	Pen18	122-Day7	0	0	0	0	2	0	0	0	0	0	202	0	0	24	100	0	0	3	0	0	0	0	0	0	0	0	0	0	6	0	0	0	0	0	9	87	6	0	97	0	0	0	0	10	0	12
ZNO	7	Pen7	205-Day7	0	0	0	0	0	0	0	0	0	0	203	0	0	23	251	0	0	4	0	0	10	0	0	0	0	0	0	0	15	0	0	0	0	0	19	280	34	0	29	0	0	5	0	51	0	33
ZNO	9	Pen18	122-Day9-x	6	0	0	0	0	0	0	0	0	0	139	0	0	135	3865	0	0	0	0	0	0	8	0	0	0	0	0	4	131	0	0	0	0	0	48	83	29	0	51	0	0	7	0	16	0	0
ZNO	9	Pen18	122-Day9	6	0	0	0	12	0	0	0	2	0	2562	0	0	140	297	0	0	3	0	0	2	2	0	0	0	0	0	0	21	0	0	2	0	0	0	31	0	0	0	0	0	0	0	0	0	5
[truncated: 161 more columns]
